# Supplementary material for: The impact of psychosis genome-wide associated ZNF804A variation on verbal fluency connectivity
Source: J Psychiatr Res. 2018 Mar;98:17–21. doi: 10.1016/j.jpsychires.2017.12.005 (PMC5793999; doi:10.1016/j.jpsychires.2017.12.005)
Supplement: Data Profile [file mmc6.xml]

<?xml version="1.0" encoding="UTF-8" standalone="no"?><data:data><datasets><author>diana.prata@kcl.ac.uk</author><type>0</type><dataset><value>1</value><reason>Data will be made available on request</reason><comments/></dataset></datasets></data:data>
